# Supplementary material for: Contrasting Rare Earth Element Signatures Between Stromatolitic Carbonates and Lagoon Waters at Shark Bay, Western Australia: Implications for Paleo‐Environmental Reconstructions of Microbial Habitats
Source: Geobiology. 2026 Jun 10;24(3):e70055. doi: 10.1111/gbi.70055 (PMC13250952; doi:10.1111/gbi.70055)
Supplement: Supplementary file 2 — Table S1: Matrix element concentrations and δ13c‐δ18o values of Shark Bay stromatolites. [file GBI-24-e70055-s001.xlsx]

## Sheet: Tabelle1
TABLE S1. MATRIX ELEMENT CONCENTRATIONS AND δ13C-δ18O VALUES OF SHARK BAY STROMATOLITES
		stromatolites															CRM
	sample-ID	FUM6	FUM7a	SB19-1-2x	SB19-1-4x	FUM8	FUM9	FUM10	SB19-1-3b	SB19-2-2x	FUM1	FUM2	FUM3a	FUM5	SB19-3-1	FUM-SBS	JDo-1
	morphology	colloform	colloform	colloform	colloform	cerebroid	cerebroid	cerebroid	pustular	cerebroid	cerebroid	cerebroid	cerebroid	substrate	smooth	beach sand
LOQ	setting	intertidal								subtidal					supratidal		carbonate
	δ13Ccarb	6.05195	6.13267	5.2*	5.8*	5.06361	5.03955		5.6*	6*	4.85412	4.76331	4.96267	-1.03628	5.3*		4.86793
	1SD	0.01	0.02			0.06	0.02				0.06	0.01	0.03	0.05			0.02
	δ18Ocarb	3.53532	3.36657	3.4*	3.5*	2.99997	3.43708		3.2*	3.4*	2.80294	3.0489	3.08838	-0.792542	2.9*		-4.59686
	1SD	0.03	0.04			0.02	0.03				0.04	0.02	0.01	0.04			0.02
ppm	ppm
< 0.08	Al	6.13043	6.6102	4.90818		20.5277	7.04205	100.28	3.91379		18.5836	9.56148	10.8181	249.246	44.6458	147.442	13.72
< 0.5	Ca	29604.6	31003.1	67261.6	18462.7	55953.2	46487.7	412158	18113.8	20252.4	17912.5	16848.2	30520.6	182815	157734	116858	154490
< 0.08	Fe	2.63841	4.89932	7.32564	0.643216	8.42554	8.19021	58.5946				1.75172	2.66533	55.7938	17.6158	136.487	46.13
< 0.08	K	139.914	137.959	159.259	156.087	72.5362	96.9047	224.162	388.444	349.344	87.4978	95.7608	91.4835	120.059	129.872	219.109
< 0.4	Mg	562.603	675.277	1216.06	662.274	2088.51	1905.95	3522.72	2729.62	2736.45	6847.54	7810.97	7630.16	4794.32	3617.07	9045.85	63292.3
< 0.08	Mn	14.2009	4.35495	5.714	2.35846	12.5617	24.0348	3.52272	11.5908	7.67228	8.51748	7.59079	4.86031	18.5492	4.49311	13.2378	17.92
< 0.08	Na	2950.37	2915.49	3386.64	3291.12	1671.32	1646.46	5628.13	5535	4364.43	1620.64	1604.28	1722.27	760.227	2108.91	3063.41	42.42
< 0.13	Sr	6351.59	6004.91	6121.79	4070.13	3884.68	4521.2	9598.24	4169.69	3864.15	3098.56	2732.2	3472.77	871.474	3473.25	8977.37	95.6418
< 0.08	V		0.622136	3.66282	0.500279	7.65958	6.12352	20.3144	10.2361	10.5951	29.3466	33.1367	33.0814	22.1276	17.1879	2.28238	202.16
	Ca/Mg	52.6207	45.9117	55.3112	27.8777	26.791	24.3909	117	6.63603	7.40098	2.61591	2.15698	4	38.1315	43.6083	12.9184	2.44089
	Ca/Sr	4.66097	5.16296	10.9872	4.53614	14.4035	10.2822	42.941	4.34416	5.2411	5.78092	6.16652	8.78856	209.777	45.4141	13.0169	1615.29
0.208498	Li	0.758	0.687	0.966	0.601	0.72	0.74	1.21	0.78	0.692	0.71	0.693	0.76	0.795	0.52	0.895	0.167006
0.721834	Sc	1.29	1.75	1.72	1.66	2.97	2.84	1.57	2.02	1.21	2.23	1.23	2.09	4.53	4.14	5.64	4.02336
0.017466	Ni	9.8	70.3	0.336	0.194	83.3	267	1.59	0.487	0.424	50.4	84.7	61.8	58	0.413	1.89	1.56255
0.0170958	Rb	0.172	0.0912	0.0713	0.153	0.102	0.127	0.126	0.199	0.244	0.154	0.14	0.111	0.139	0.0644	1.27	0.00116728
0.00461883	Zr	0.0089	0.00983	0.0283	0.00853	0.0166	0.0087	0.0436	0.0093	0.00947	0.00899	0.00696	0.0148	0.0686	0.0149	0.594	0.0444126
0.0116939	Mo	0.0701	0.0594	0.0766	0.0519	0.0628	0.0652	0.358	0.0677	0.0581	0.0618	0.063	0.0689	0.0622	0.0623	0.553	0.0558609
0.0014773	Cd	0.00272	0.0167	0.00455	0.00343	0.00755	0.00789	0.0415	0.0126	0.0149	0.0283	0.0112	0.0227	0.0202	0.00392	0.0486	0.328042
0.0219391	Ba	6.65	6.3	6.83	4.09	5.5	5.66	10.4	6.75	6.17	4.93	4.42	5.01	2.65	4.18	12.2	4.31816
0.731124	Ta	0.135	0.09	0.121	0.0462	0.0742	0.06		0.0525	0.148	0.0556	0.144	0.102	0.107	0.158	0.333	0.0697477
0.00241492	Pb	0.0075	0.011	0.0574	0.00451	0.0114	0.0103	2.22	0.00767	0.00769	0.008	0.00868	0.0129	0.507	1.71	0.389	0.311829
0.000705122	Th					0.0112		0.171					0.00122	0.00127		0.14	0.0013548
3.69614e-05	U	0.953	1.22	1.19	0.898	1.62	2.61	5.7	1.34	1.44	1.61	1.31	1.36	1.33	2.6	2.57	0.404401
	* data are from Martin et al. (2023)
