# Supplementary material for: Contrasting Rare Earth Element Signatures Between Stromatolitic Carbonates and Lagoon Waters at Shark Bay, Western Australia: Implications for Paleo‐Environmental Reconstructions of Microbial Habitats
Source: Geobiology. 2026 Jun 10;24(3):e70055. doi: 10.1111/gbi.70055 (PMC13250952; doi:10.1111/gbi.70055)
Supplement: Supplementary file 3 — Table S2: REY concentrations of CRMs relative to published data. [file GBI-24-e70055-s004.xlsx]

## Sheet: Tabelle1
TABLE S2. REY CONCENTRATIONS OF CRMs RELATIVE TO PUBLISHED DATA
	Carbonates				Waters
CRM	JDo-1		JDo-1	meas/Dulski		SLRS-6		SLRS-6	%meas/Ebeling	NASS-7		NASS-7	%meas/Ebeling
	this study		Dulski (2001)*			this study		Ebeling et al. (2022)**		this study		Ebeling et al. (2022)**
	1 M HAc		full digestion
ppm	n = 5			%	ppt	n=3			%	n=3			%
		RSD					RSD				RSD
Y	5.69	0.013	10.4	-45.2885	Y	134.75	0.0074	124	8.66935	20.49	0.0537	18	13.8333
La	4.65	0.011	7.7	-39.6104	La	251.95	0.01	267	-5.6367	9.94	0.0402	9.8	1.42857
Ce	1.23	0.0105	2.02	-39.1089	Ce	300.61	0.01	314	-4.26433	3.61	0.0559	3.48	3.73563
Pr	0.588	0.00864	1.05	-44	Pr	59.43	0.01	63	-5.66667	1.39	0.0516	1.38	0.724638
Nd	2.33	0.00851	4.09	-43.0318	Nd	251.65	0.01	251	0.258964	5.41	0.0503	6.09	-11.1658
Sm	0.388	0.011	0.68	-42.9412	Sm	38.49	0.01	42	-8.35714	1.05	0.0503	1.06	-0.943396
Eu	0.089	0.00671	0.162	-45.0617	Eu	6.12	0.03	7.3	-16.1644	0.21	0.0957	0.23	-8.69565
Gd	0.498	0.0113	0.9	-44.6667	Gd	30.62	0.01	33.4	-8.32335	1.4	0.0611	1.39	0.719424
Tb	0.0662	0.0117	0.12	-44.8333	Tb	3.77	0.03	4.01	-5.98504	0.21	0.0985	0.202	3.9604
Dy	0.417	0.00744	0.75	-44.4	Dy	21.13	0.01	23.3	-9.3133	1.52	0.0512	1.51	0.662252
Ho	0.0905	0.011	0.167	-45.8084	Ho	4.2	0.01	4.55	-7.69231	0.4	0.0791	0.394	1.52284
Er	0.254	0.00839	0.46	-44.7826	Er	12.2	0.03	13	-6.15385	1.25	0.0694	1.3	-3.84615
Tm	spike	0			Tm	IS				IS
Yb	0.166	0.00885	0.305	-45.5738	Yb	10.62	0.01	12.1	-12.2314	1.2	0.0459	1.23	-2.43902
Lu	0.0219	0.0115	0.043	-49.0698	Lu	1.66	0.04	1.85	-10.2703	0.21	0.0865	0.203	3.44828
*Dulski, P., 2001. Reference materials for geochemical studies: New analytical data by ICP-MS and critical discussion of reference values. Geostand. Newsl. 25, 87–125. https://doi.org/10.1111/j.1751-908X.2001.tb00790.x
**Ebeling A., Zimmermann T., Klein O., Irrgeher J., Pröfrock D., 2022. Analysis of seventeen certified water reference materials for trace and technology-critical elements. Geostand. Newsl. 46, 351-378. https://doi.org/10.1111/ggr.12422
