# Supplementary material for: Contrasting Rare Earth Element Signatures Between Stromatolitic Carbonates and Lagoon Waters at Shark Bay, Western Australia: Implications for Paleo‐Environmental Reconstructions of Microbial Habitats
Source: Geobiology. 2026 Jun 10;24(3):e70055. doi: 10.1111/gbi.70055 (PMC13250952; doi:10.1111/gbi.70055)
Supplement: Supplementary file 4 — Table S3: REY & Ca concentrations and Kd values between stromatolite and waters. [file GBI-24-e70055-s003.xlsx]

## Sheet: Tabelle1
TABLE S3: REY & CA CONCENTRATIONS AND Kd VALUES BETWEEN STROMATOLITE AND WATERS
	Stromatolites														Waters
sample-ID	FUM6	FUM7a	SB19-1-2x	SB19-1-4x	FUM8	FUM9	SB19-1-3b	SB19-2-2x	FUM1	FUM2	FUM3a	Fum 3b	FUM5	SB19-3-1	SB19-1 SW	SB19-2 SW	SB19-3 GW
morphology	colloform	colloform	colloform	colloform	cerebroid	cerebroid	pustular	cerebroid	cerebroid	cerebroid	cerebroid	cerebroid	substrate	smooth
location	1	1	1	1	1	1	1	2	2	2	2	2	2	3	1	2	3
setting	intertidal							subtidal						supratidal	lagoon water	lagoon water	groundwater
ppm
Y	0.0207	0.0226	0.04	0.0376	0.187	0.191	0.105	0.148	0.0802	0.0841	0.0805	0.0709	1.11	0.121	2.004e-06	1.688e-06	1.265e-07
La	0.0113	0.0152	0.0176	0.0143	0.237	0.244	0.085	0.142	0.059	0.0513	0.0612	0.0477	1.01	0.162	4.452e-06	1.2545e-06	9.05e-08
Ce	0.0262	0.0359	0.0393	0.0324	0.62	0.634	0.216	0.356	0.154	0.133	0.156	0.131	2.23	0.375	4.51e-06	2.7375e-06	1.51e-07
Pr	0.00306	0.00413	0.00505	0.00392	0.0703	0.0721	0.0249	0.0398	0.017	0.0149	0.0176	0.0135	0.288	0.0432	7.85e-07	3.155e-07	1.75e-08
Nd	0.0137	0.0185	0.0244	0.0184	0.284	0.298	0.103	0.162	0.0714	0.0621	0.0733	0.0568	1.14	0.181	2.583e-06	1.22e-06	6.8e-08
Sm	0.00314	0.00424	0.00587	0.00472	0.0582	0.0618	0.0224	0.0349	0.0156	0.0139	0.016	0.0125	0.244	0.0369	5.11e-07	2.435e-07	1.45e-08
Eu	0.000809	0.00101	0.00147	0.00125	0.0126	0.0134	0.00502	0.00779	0.0035	0.00325	0.00359	0.00279	0.0546	0.00806	9.5e-08	5.75e-08	2.97e-09
Gd	0.00411	0.00499	0.00782	0.00666	0.0553	0.0587	0.0229	0.0353	0.0163	0.0152	0.0172	0.0138	0.25	0.0366	4.14e-07	2.5e-07	1.5e-08
Tb	0.000592	0.000643	0.00108	0.000975	0.00728	0.00771	0.00308	0.0047	0.0022	0.00218	0.00232	0.00185	0.0348	0.00449		3.8e-08	2.5e-09
Dy	0.00368	0.00414	0.00744	0.00647	0.0393	0.0418	0.0179	0.0265	0.0133	0.0131	0.0139	0.012	0.2	0.0242	2.96e-07	2.23e-07	1.35e-08
Ho	0.000777	0.00087	0.00161	0.00147	0.0072	0.00763	0.00347	0.00493	0.0027	0.00276	0.0028	0.00241	0.0383	0.0045	8.5e-08	5e-08	4e-09
Er	0.00247	0.0026	0.005	0.00433	0.0197	0.0206	0.00975	0.0136	0.00803	0.00839	0.00836	0.00707	0.107	0.0116	1.93e-07	1.48e-07
Tm	spike	spike	spike	spike	spike	spike	spike	spike	spike	spike	spike	spike	spike	spike	IS	IS	IS
Yb	0.0019	0.00202	0.00398	0.00346	0.0143	0.0149	0.00732	0.00992	0.0067	0.00734	0.00681	0.0061	0.0811	0.00795	1.8e-07	1.47e-07	1.25e-08
Lu	0.000294	0.000313	0.000624	0.000492	0.00195	0.00201	0.00105	0.00134	0.00104	0.00112	0.000991	0.000851	0.0111	0.00108		2.45e-08	2e-09
Ca	29604.6	31003.1	67261.6	18462.7	55953.2	46487.7	18113.8	20252.4	17912.5	16848.2	30520.6	30520.6	182815	157734	604	570	102
Kd(stromatolite-water)
La	51.7847	66.515	35.4999	105.081	574.652	712.087	636.635	3185.78	1496.58	1383.47	911.092	710.115	2510.23	1157.55
Ce	118.523	155.078	78.2503	235.023	1483.98	1826.46	1597	3660.11	1790.13	1643.69	1064.27	893.714	2539.89	1605.94
Pr	79.5299	102.497	57.7686	163.365	966.713	1193.34	1057.69	3550.44	1714.62	1597.75	1041.82	799.127	2846.14	1596.32
Nd	108.211	139.532	84.8265	233.041	1186.87	1498.95	1329.65	3356.58	1672.63	1546.67	1007.79	780.931	2616.69	1653.79
Pm
Sm	125.368	161.65	103.154	302.178	1229.46	1571.33	1461.69	4033.9	2038.66	1931.25	1227.16	958.721	3124.31	1645.63
Eu	173.741	207.123	138.952	430.456	1431.72	1832.65	1762	3813.01	1936.95	1912.22	1166.03	906.187	2960.66	1754.8
Gd	202.544	234.818	169.62	526.279	1441.91	1842.2	1844.43	3974.05	2074.75	2056.96	1284.9	1030.91	3117.91	1577.84
Tb								3481.07	1842.29	1940.87	1140.21	909.221	2855.35	1161.4
Dy	253.65	272.483	225.71	715.08	1433.22	1834.78	2016.45	3344.57	1897.86	1987.42	1164.1	1004.98	2796.33	1159.19
Y	210.742	219.706	179.239	613.807	1007.29	1238.32	1747.1	2467.68	1511.89	1685.57	890.645	784.432	2050.28	618.542
Ho	186.501	199.403	170.089	565.771	914.377	1166.28	1361.25	2775.08	1718.35	1867.5	1045.85	900.178	2388.32	727.489
Er	261.107	262.451	232.639	733.96	1101.85	1386.78	1684.51	2586.28	1726.52	1917.89	1054.94	892.152	2254.17
Tm
Yb	215.357	218.63	198.555	628.848	857.581	1075.5	1356.02	1899.3	1450.36	1689.28	865.189	774.986	1720.15	411.274
Lu								1539.35	1350.78	1546.59	755.421	648.701	1412.6	349.195
YbKd/PrKd	2.70788	2.13304	3.43707	3.9	0.887111	0.901256	1.28206	0.534947	0.845878	1.05728	0.830456	0.969791	0.60438	0.257639
average (without Y & La)	172.453	195.367	145.956	453.4	1204.77	1522.83	1547.07	3167.81	1767.82	1803.17	1068.14	874.984	2552.71	1240.26
average	165.588	186.657	139.525	437.741	1135.8	1431.56	1487.87	3119.09	1730.17	1764.79	1044.24	856.74	2513.79	1186.07
